# Supplementary material for: Transmembrane Protease Serine 11B Modulates Lactate Transport Through SLC16A1 in Pancreatic Ductal Adenocarcinoma—A Functional Link to Phenotype Heterogeneity
Source: Int J Mol Sci. 2025 Jun 4;26(11):5398. doi: 10.3390/ijms26115398 (PMC12155430; doi:10.3390/ijms26115398)
Supplement: Supplementary file 1 [file ijms-26-05398-s001.zip]

Archive with 1 entries (1 files):
- ijms-3656054-supplementary.pdf
